# Supplementary material for: VBIT-4 Rescues Mitochondrial Dysfunction and Reduces Skeletal Muscle Degeneration in a Severe Model of Duchenne Muscular Dystrophy
Source: Int J Mol Sci. 2025 Sep 11;26(18):8845. doi: 10.3390/ijms26188845 (PMC12469774; doi:10.3390/ijms26188845)
Supplement: Supplementary file 1 [file ijms-26-08845-s001.zip]

Archive with 1 entries (1 files):
- ijms-3854173-supplementary.pdf
